# Supplementary material for: Effects of Different Forage Sources on Growth Performance, Blood Biochemistry, Hormone Concentrations, and Intestinal Microbiota in Alpacas
Source: Animals (Basel). 2025 Sep 8;15(17):2625. doi: 10.3390/ani15172625 (PMC12427470; doi:10.3390/ani15172625)
Supplement: Supplementary file 1 [file animals-15-02625-s001.zip]

Archive with 1 entries (1 files):
- animals-3767448-supplementary.pdf
